# Supplementary material for: Increased Susceptibility of Rousettus aegyptiacus Bats to Respiratory SARS-CoV-2 Challenge Despite Its Distinct Tropism for Gut Epithelia in Bats
Source: Viruses. 2024 Oct 31;16(11):1717. doi: 10.3390/v16111717 (PMC11598992; doi:10.3390/v16111717)
Supplement: Supplementary file 1 [file viruses-16-01717-s001.zip]

Archive with 1 entries (1 files):
- viruses-3268034-supplementary.pdf
